# Supplementary material for: IMPC-based screening revealed that ROBO1 can regulate osteoporosis by inhibiting osteogenic differentiation
Source: Front Cell Dev Biol. 2024 Oct 8;12:1450215. doi: 10.3389/fcell.2024.1450215 (PMC11494888; doi:10.3389/fcell.2024.1450215)
Supplement: Supplementary file 1 [file Table2.xlsx]

## Sheet: Table S2
gene ID	c1_Count	c2_Count	c3_Count	s1_Count	s2_Count	s3_Count	c1_FPKM	c2_FPKM	c3_FPKM	s1_FPKM	s2_FPKM	s3_FPKM	Pvalue	FDR	log2FC	regulated
MSTRG.12762	190	233	275	274	292	280	1.26251	1.55806	1.70911	1.8965	1.92441	1.74101	0.038536	0.999757	0.296984	up
MSTRG.12491	170	150	229	118	158	142	1.06805	0.946433	1.32758	0.762818	0.980106	0.834643	0.0419157	0.999757	-0.373821	down
MSTRG.8417	596	482	533	607	637	687	2.76223	2.57972	2.70567	2.89475	2.97204	2.96281	0.0079411	0.999757	0.274085	up
Carf	269	215	354	352	321	384	1.43343	2.22668	1.52744	1.9187	2.12089	2.29687	0.0180511	0.999757	0.356324	up
Fhod3	164	144	201	126	121	124	0.788038	0.696808	0.888731	0.572112	0.57335	0.558572	0.0132461	0.999757	-0.43602	down
Mmp13	456	459	648	680	616	576	4.08364	4.13083	5.34239	6.25219	5.43377	4.81431	0.0269531	0.999757	0.286552	up
Dmpk	410	403	413	291	373	348	4.42136	4.12041	4.10131	3.35848	4.1579	3.55526	0.0244961	0.999757	-0.264267	down
Camk2a	19	56	68	69	84	106	0.461931	0.382422	0.551874	0.641419	0.483309	0.799433	0.010805	0.999757	0.875161	up
Nos2	573	594	590	706	824	785	3.27272	3.40766	3.09984	4.14288	4.63532	4.18364	6.52947e-06	0.0267273	0.411375	up
Fgfr3	249	287	272	205	232	192	1.45535	1.62475	1.46167	1.18562	1.29133	1.04321	0.0178694	0.999757	-0.345099	down
Ctu1	306	328	308	349	358	418	2.95377	3.18935	2.73951	3.46714	3.40568	3.77163	0.0237432	0.999757	0.267424	up
Leng1	615	567	553	454	465	500	6.61941	6.13115	5.48794	5.02144	4.93164	5.02647	0.00676926	0.999757	-0.278031	down
Mettl26	356	375	358	371	458	511	8.02912	8.38645	7.3758	8.57555	10.0406	10.4855	0.00993303	0.999757	0.30813	up
Gm20518	89	124	81	49	77	71	0.553368	0.78143	0.463432	0.315237	0.474636	0.411338	0.0277889	0.999757	-0.57364	down
MSTRG.6792	92	105	119	63	84	75	1.5054	1.72395	1.78851	1.04256	1.35902	1.13069	0.0238711	0.999757	-0.493474	down
Prelid2	347	310	423	264	291	313	9.57259	8.59286	10.727	7.4648	7.90416	8.04161	0.0188002	0.999757	-0.298132	down
Cfh	2282	2338	2674	2925	2976	2879	12.5194	12.8919	13.5119	16.4898	16.0951	14.7559	1.43372e-05	0.0440152	0.286225	up
Lpin3	190	242	236	277	260	321	1.43811	1.68094	1.55514	1.99986	1.9537	2.12938	0.00846763	0.999757	0.37483	up
Dbndd2	446	388	457	263	396	395	6.72129	4.4667	5.94899	3.39555	5.40503	5.35552	0.0401595	0.999757	-0.282591	down
Clmn	396	434	439	328	385	198	1.01527	0.914746	1.07286	0.7105	0.955455	1.32597	0.0177754	0.999757	-0.452796	down
Napepld	244	238	274	267	310	323	1.55792	1.45965	1.57709	1.6604	1.95432	1.82529	0.0349935	0.999757	0.265742	up
ENSMUSG00000107877	451	340	435	302	187	358	2.06298	1.08791	1.24686	1.01716	0.551447	1.08461	0.00456801	0.999757	-0.520477	down
Klra2	91	105	132	133	166	137	1.20887	1.40047	1.6205	1.8062	2.1671	1.6984	0.0269768	0.999757	0.430655	up
Klf8	66	64	89	44	43	43	0.334579	0.32016	0.559656	0.227287	0.210302	0.202089	0.00636247	0.999757	-0.731463	down
Klhl33	118	162	152	201	181	204	0.516121	0.971666	0.605895	1.38006	0.958078	1.33845	0.00748831	0.999757	0.455888	up
Lzts1	406	414	331	256	284	284	2.02068	2.01544	1.52922	1.28531	1.55019	1.29099	0.000604988	0.309552	-0.473224	down
Mpp2	385	369	425	273	314	375	2.33012	2.20892	2.29224	1.63743	1.92288	2.05803	0.0194034	0.999757	-0.281583	down
Gm49909	12	394	915	30	2	70	0.342581	14.732	31.285	0.860311	0.056341	1.85091	0.0222201	0.999757	-3.6685	down
Nanp	367	306	336	283	261	271	6.39997	5.33699	5.3819	4.98059	4.49978	4.47692	0.0251333	0.999757	-0.292311	down
Ube2v2	1154	729	682	1238	1226	1286	10.4711	16.941	17.8107	14.564	10.3487	12.5533	0.0438016	0.999757	0.555222	up
Entpd3	629	698	706	556	512	588	4.36181	4.85918	4.50854	3.95801	3.49557	3.80529	0.00332439	0.868587	-0.280913	down
C1qtnf3	116	110	120	95	81	82	1.23911	1.11974	1.11627	0.994964	0.870999	0.779413	0.0473422	0.999757	-0.405227	down
Pex11a	191	176	211	161	157	139	2.14572	1.92188	2.10628	1.76191	1.65017	1.40949	0.049812	0.999757	-0.31902	down
Xpa	390	339	440	325	302	305	10.2486	8.89994	10.6109	9.00611	7.97339	7.08414	0.013267	0.999757	-0.307053	down
Ptgis	131	142	148	103	82	95	1.47789	1.61936	1.54109	1.19539	0.917915	1.00707	0.00310269	0.828284	-0.571004	down
MSTRG.936	102	97	126	149	121	153	0.529514	0.508152	0.604846	0.799855	0.620951	0.745365	0.0364305	0.999757	0.398847	up
Gapdh	1863	1923	3699	4737	5981	5050	48.0243	37.7865	60.2404	85.7478	102.904	83.8684	0.000582989	0.309552	1.10688	up
MSTRG.12777	109	113	160	171	156	169	0.581603	0.612443	0.795867	0.961012	0.830842	0.857735	0.0287324	0.999757	0.39868	up
MSTRG.12773	284	323	413	348	412	457	0.654819	0.754255	0.87972	0.831121	1.04843	1.09263	0.0408044	0.999757	0.270922	up
Hmgn2-ps	1797	1803	1800	769	670	1365	37.3914	37.6842	34.4828	16.4358	13.7303	26.508	0.00150607	0.571307	-0.945636	down
MSTRG.1493	541	638	751	475	491	485	1.45491	1.75397	1.84587	1.2059	1.26039	1.20327	0.000370956	0.253075	-0.391948	down
Robo1	344	345	414	268	276	252	1.08873	1.09576	1.20582	0.868655	0.858831	0.74497	0.000304151	0.233436	-0.451163	down
Prl2c3	74	73	116	133	122	100	2.06578	2.02211	2.9502	3.81273	3.35838	2.5958	0.0466154	0.999757	0.461848	up
Mks1	175	144	173	115	129	123	1.67424	1.38309	1.52593	1.1251	1.21444	1.09693	0.0186217	0.999757	-0.407374	down
Tex26	51	62	52	79	74	81	1.07153	1.15092	1.05871	1.48276	1.76335	1.36639	0.0369623	0.999757	0.517331	up
Ptger4	246	218	231	161	203	178	1.76458	1.56658	1.53266	1.17428	1.43515	1.18214	0.022503	0.999757	-0.345224	down
Phospho1	95	81	61	33	34	80	1.59672	1.30206	1.067	0.533748	0.541608	1.34489	0.0370484	0.999757	-0.698886	down
Sema3c	431	487	512	587	545	589	1.87826	2.13423	2.05492	2.62909	2.33997	2.39586	0.00528437	0.999757	0.284163	up
F13a1	42	39	49	63	59	65	0.250016	0.265718	0.270898	0.39546	0.350867	0.36821	0.0466477	0.999757	0.542121	up
Cyp26b1	484	384	449	344	341	391	2.65493	2.09774	2.24758	1.94327	1.83879	1.99146	0.0192681	0.999757	-0.278123	down
Ppp1r26	76	47	49	36	33	32	0.528772	0.205754	0.195666	0.158108	0.162779	0.12928	0.0196579	0.999757	-0.755236	down
Man1a	255	271	338	356	303	366	1.18655	1.31406	1.44712	1.70416	1.38799	1.62122	0.0461049	0.999757	0.265756	up
Gm14403	627	557	697	737	701	830	15.8702	13.8655	16.1098	20.3626	18.8321	21.4499	0.00254773	0.761645	0.285928	up
Mgst1	70	88	92	132	105	131	1.42376	1.82438	1.73099	2.77904	2.11444	2.50831	0.0062356	0.999757	0.575363	up
Gpr35	43	52	39	65	69	68	0.253099	0.293558	0.202468	0.560832	0.395495	0.441933	0.0267172	0.999757	0.603523	up
Moap1	37	44	46	38	87	90	0.676741	0.808852	0.779498	0.713524	1.56257	1.55523	0.0179836	0.999757	0.763263	up
Slc16a5	84	54	111	35	28	37	1.08544	0.838519	1.31821	0.558178	0.428615	0.530769	2.95699e-05	0.0726236	-1.29205	down
MSTRG.17626	47	70	66	20	48	39	0.276311	0.479799	0.384655	0.382185	0.304643	0.214769	0.0227182	0.999757	-0.765632	down
Acat3	505	282	355	462	465	504	5.6811	3.15802	3.65767	5.33733	5.16162	5.28945	0.0430621	0.999757	0.337009	up
Enpep	247	223	243	252	293	306	1.4163	1.27788	1.27824	1.48124	1.65534	1.64393	0.0404491	0.999757	0.267806	up
Prkar1b	119	96	111	80	87	73	1.78877	1.89125	1.57194	1.3859	1.45446	1.11166	0.0473953	0.999757	-0.424852	down
Tns1	1149	1139	1073	863	911	999	3.16537	3.36232	2.78633	2.68053	2.70191	2.99262	0.00140028	0.571307	-0.266544	down
Dbp	448	450	437	318	319	457	6.15246	6.26994	5.75617	4.42733	4.31717	5.86928	0.032624	0.999757	-0.280043	down
Eif1ad7	146	123	178	199	189	208	1.88877	1.60711	2.13254	2.65546	2.41501	2.51653	0.00834497	0.999757	0.434396	up
Npas3	79	78	50	58	24	41	0.466322	0.380558	0.271483	0.351995	0.151273	0.154254	0.0334699	0.999757	-0.737807	down
Mfsd4a	62	58	72	65	747	68	0.563437	0.527271	0.594069	0.584441	5.45972	0.578616	0.0426298	0.999757	2.21743	up
Dynlt1a	873	827	875	534	735	714	6.30745	6.03312	5.82561	4.02618	5.45445	4.84021	0.000401399	0.259431	-0.366392	down
Gm14434	566	413	696	765	812	659	9.23294	6.81055	10.5155	12.841	13.0871	10.018	0.00215075	0.679768	0.443528	up
Ces2e	189	169	220	163	138	147	1.95729	1.89521	2.25827	1.91275	1.5813	1.517	0.0368047	0.999757	-0.347032	down
MSTRG.15180	251	252	386	194	226	243	0.843849	0.85924	1.04848	0.50197	0.836136	0.724885	0.0120565	0.999757	-0.402958	down
Zscan12	361	333	406	280	328	265	2.54598	2.42336	2.41115	2.41178	2.47298	2.63567	0.0158766	0.999757	-0.314329	down
Nr2c2ap	285	270	301	208	235	253	5.9805	5.65788	5.83648	4.44136	4.82994	4.92909	0.0268893	0.999757	-0.28514	down
1810009A15Rik	772	779	827	635	695	614	23.5201	24.0371	23.2416	20.0455	21.1646	17.1236	0.00299521	0.817359	-0.273838	down
Gm49322	349	466	326	242	284	322	1.84844	2.48941	1.60026	1.31052	1.47731	1.58784	0.00740808	0.999757	-0.423506	down
Fgd3	548	556	621	367	441	498	3.27229	3.34318	3.21105	2.24046	2.67765	2.76274	0.000233092	0.200423	-0.389379	down
MSTRG.10297	25	29	23	53	50	45	0.85891	1.03078	0.730674	1.89624	1.6731	1.47149	0.00407852	0.963158	0.958412	up
Eepd1	106	77	88	53	55	77	0.93597	0.679836	0.707235	0.470615	0.47661	0.629878	0.02861	0.999757	-0.542571	down
Otor	50	53	55	29	23	32	1.24383	1.34035	1.26637	0.750618	0.565158	0.736725	0.00475087	0.999757	-0.897236	down
MSTRG.912	49	97	32	105	107	164	0.585328	1.47452	0.379587	1.97327	1.91326	1.9706	0.00115534	0.506698	1.06948	up
Espn	52	71	50	24	38	47	0.353539	0.558155	0.400506	0.168898	0.331343	0.342352	0.0399317	0.999757	-0.665596	down
Commd5	162	246	249	236	416	248	3.73565	5.68223	5.27928	5.57526	9.45047	5.34868	0.0254798	0.999757	0.47279	up
Haus1	579	544	615	471	482	472	12.9708	12.1746	12.6928	11.1326	10.8887	10.0917	0.00523196	0.999757	-0.269808	down
Saa3	1758	1704	1610	2375	2600	2600	74.4937	72.097	62.9722	103.14	107.333	102.1	9.33747e-16	1.14664e-11	0.590475	up
Aldh1a1	163	155	179	132	114	142	2.06206	1.83529	2.38226	1.80672	1.42739	1.78756	0.0446015	0.999757	-0.341442	down
Aldh1a3	297	310	324	230	230	251	2.22961	2.52075	2.3103	1.89194	1.82586	1.89573	0.00264706	0.761645	-0.374311	down
Shank1	271	285	254	169	226	235	0.659675	0.759852	0.738095	0.423768	0.549876	0.658728	0.0178441	0.999757	-0.354692	down
Hypk	797	854	918	942	1061	1224	9.96191	10.0807	12.1312	13.0982	13.5672	20.0946	7.01757e-05	0.123108	0.341047	up
Zbtb48	201	187	202	268	212	256	2.5482	2.30548	2.32957	3.42044	2.96844	3.06872	0.0257492	0.999757	0.335603	up
MSTRG.19591	134	141	147	91	102	76	1.02565	1.07093	1.03554	0.704885	0.767848	0.537997	0.00153527	0.571307	-0.630992	down
Irak3	47	60	36	72	71	82	0.42293	0.462044	0.250581	0.588894	0.53913	0.591606	0.0170859	0.999757	0.660541	up
Gm49378	572	467	492	47	187	149	4.18183	3.43091	3.31295	0.349608	1.34429	1.01574	0.000152122	0.169823	-2.00307	down
Ckmt1	153	121	145	100	102	107	2.25798	1.81206	1.96079	1.51419	1.54102	1.47039	0.0235964	0.999757	-0.424352	down
Zfp82	111	159	74	150	157	199	1.22401	1.76568	0.761213	1.70687	1.71277	2.05326	0.0237431	0.999757	0.554765	up
Mt2	1362	1279	1591	1778	1678	1706	64.0001	60.2515	68.7284	85.7258	77.6406	74.7557	0.000122912	0.159337	0.306692	up
Sycp2	47	48	56	31	32	20	0.21053	0.198274	0.214714	0.131801	0.129699	0.076401	0.0122118	0.999757	-0.839826	down
S100b	336	358	397	299	282	291	5.41974	5.80341	5.88834	4.94336	4.46936	4.37721	0.0105639	0.999757	-0.305472	down
Nudt8	51	46	49	69	42	166	1.53255	1.40238	1.37101	2.12649	1.23611	4.71266	0.0148359	0.999757	0.916589	up
Rpp21	188	192	165	110	111	149	6.20581	6.62571	5.1655	3.91311	3.61678	4.71577	0.00221324	0.679768	-0.551672	down
Fdx2	45	30	33	106	33	57	1.30248	0.871569	0.878038	3.18496	0.944773	1.55285	0.0255266	0.999757	0.887755	up
Lcn2	1287	1357	1290	1742	1910	1950	33.5107	35.4128	29.7596	45.0867	47.4856	46.0016	2.35685e-13	1.44711e-09	0.522336	up
Hp	74	70	75	91	107	104	1.31204	1.23625	1.22584	1.64873	1.87274	1.7267	0.0255202	0.999757	0.477389	up
Esr2	172	171	195	128	135	157	1.25914	1.24273	1.28929	0.938675	0.973564	1.06944	0.032646	0.999757	-0.343218	down
Ppih	156	128	174	182	288	222	3.84482	3.19862	3.9295	4.87951	7.44257	5.13663	0.000855123	0.403881	0.611553	up
Il6	537	535	707	828	683	744	7.3879	8.71559	9.80739	11.8832	10.4213	10.0654	0.00170062	0.580102	0.365422	up
Gm45799	217	57	302	19	106	33	1.50304	0.446594	2.16042	0.46445	1.29649	0.478104	0.044556	0.999757	-1.83387	down
